# Supplementary material for: Trimethylamine N-Oxide Levels Are Associated with Severe Aortic Stenosis and Predict Long-Term Adverse Outcome
Source: J Clin Med. 2023 Jan 4;12(2):407. doi: 10.3390/jcm12020407 (PMC9861904; doi:10.3390/jcm12020407)
Supplement: Supplementary file 1 [file jcm-12-00407-s001.zip]

Archive with 1 entries (1 files):
- jcm-2018399-supplementary.pdf
